# Supplementary material for: Large-scale survey for novel genotypes of Plasmodium falciparum chloroquine-resistance gene pfcrt
Source: Malar J. 2012 Mar 28;11:92. doi: 10.1186/1475-2875-11-92 (PMC3369212; doi:10.1186/1475-2875-11-92)
Supplement: Additional file 1 — PCR conditions for genotyping of pfcrt. [file 1475-2875-11-92-S1.XLS]

## Sheet: 1
Additional file 1. PCR conditions for genotyping of pfcrt.
Primer name		Primer alingment (5'-3')					PCR conditions
Pfcrt 1st F		TATCCAAAAATGGAAATATGGAATG					95°C 7 min; 94°C 60 s, 61°C 90 s, 72°C 60 s for 40 cycles; 72°C 5 min.
Pfcrt 1st R		GTGTAATGTTTTATATTGGTAGGTGGA
Pfcrt 2nd F		CCCTTGTCGACCTTAACAG					95°C 5 min; 94°C 60 s, 61°C 60 s, 72°C 60 s for 25 cycles; 72°C 3 min.
Pfcrt 2nd R		ATGTTTTATATTGGTAGGTGGAAT
PCR primers were desinged after the sequence of the pfcrt gene of 3D7 strain [GenBank: NC_004328].
For the first PCR, 25 µl final volume contained 1µl of extracted DNA, a 200 µM concentration of deoxynucleoside triphosphate (dNTPs), a 0.5 µM concentration each
primers, 2.5 mM MgCl2, 1x PCR Gold Buffer and 0.625 unit of AmpliTaq Gold TM polymerase (Applied Biosystems., Foster city, CA, USA).
For the second PCR, 25 µl final volume contained 1µl of amplified first PCR product, a 200 µM concentration of dNTPs, a 0.5 µM concentration each primers,
2.5 mM MgCl2, 1x PCR Gold Buffer and 0.625 unit of AmpliTaq Gold TM polymerase (Applied Biosystems., Foster city, CA, USA).
