# Supplementary material for: Large-scale survey for novel genotypes of Plasmodium falciparum chloroquine-resistance gene pfcrt
Source: Malar J. 2012 Mar 28;11:92. doi: 10.1186/1475-2875-11-92 (PMC3369212; doi:10.1186/1475-2875-11-92)
Supplement: Additional file 2 — PCR conditions for determining variations of six microsatellite loci flanking pfcrt. [file 1475-2875-11-92-S2.XLS]

## Sheet: Sup2
	Additional file 2. PCR conditions for determining variations of six microsatellite loci flanking pfcrt
	MS marker (kb)		Primer name		Primer alingment (5'-3')				PCR conditions *
			crt-29.268K 1st F		TAGGCATATTCCTTTTTATT				94°C 3 min; 94°C 30 s, 53°C 40 s, 72°C 30 s for 35 cycles; 72°C 2 min.
	-29.268		crt-29.268K 1st R		ATTTATTCATTCCTTTTTGT
			crt-29.268K 2nd F		VIC - TATGTACCCTCAAGTAGACC				94°C 3 min; 94°C 20 s, 56°C 30 s, 72°C 20 s for 25 cycles.
			crt-10.833K 1st F		TGCGTAAATTTTGATGTAAT				94°C 3 min; 94°C 30 s, 63°C 40 s, 72°C 30 s for 35 cycles; 72°C 2 min.
	-10.833		crt-10.833K 1st R		CCCCTTCAAAAAGGAAATAACAC
			crt-10.833K 2nd F		FAM - AAGAATGAAAGTATTTTTAGC				94°C 3 min; 94°C 20 s, 59°C 30 s, 72°C 20 s for 25 cycles.
			crt-2.814K 1st F		AATTTCTACTAGTATCATAAACAA				94°C 3 min; 94°C 30 s, 56°C 40 s, 72°C 30 s for 35 cycles; 72°C 2 min.
	-2.814		crt-2.814K 1st R		AAATCGAATTTATTTTATCG
			crt-2.814K 2nd F		FAM - TTAAAAGCACCTTATTCATT				94°C 3 min; 94°C 20 s, 58°C 30 s, 72°C 20 s for 25 cycles.
			crt+0.59K 1st F		TAGAAATGAGAAGAAGCAAA				94°C 3 min; 94°C 30 s, 62°C 40 s, 72°C 30 s for 35 cycles; 72°C 2 min.
	0.59		crt+0.59K 1st R		ACCTATTTATCAAAACACCA
			crt+0.59K 2nd F		NED - AATTCATACTGTGTCAAAGG				94°C 3 min; 94°C 20 s, 62°C 30 s, 72°C 20 s for 25 cycles.
			crt+10.389K 1st F		GCTCACATCATTTCTAACAT				94°C 3 min; 94°C 30 s, 57°C 40 s, 72°C 30 s for 35 cycles; 72°C 2 min.
	10.389		crt+10.389K 1st R		ACATTTAAGAAAAACCCATT
			crt+10.389K 2nd F		VIC - CGGTATGATTATAATTTGAGA				94°C 3 min; 94°C 20 s, 60°C 30 s, 72°C 20 s for 25 cycles.
			crt+23.576K 1st F		TTAATCCATACTGCAAAAAT				94°C 3 min; 94°C 30 s, 54°C 40 s, 72°C 30 s for 35 cycles; 72°C 2 min.
	23.576		crt+23.576K 1st R		TAAATGGAAAGGAGTTTGTA
			crt+23.576K 2nd F		FAM - CACAATCAAATAAAGGAAAG				94°C 3 min; 94°C 20 s, 60°C 30 s, 72°C 20 s for 25 cycles.
	MS marker: Microsatellite marker. FAM, NED, VIC: labelled fluorescent dye.
	Reagent mixture: Primer 0.5 µM each, dNTPs 200 µM each, MgCl2 2.5 mM (With the exception of -10.833kb for 2nd PCR, MgCl2 2.0 mM ).
	* In the upper section is the first round PCR conditions, lower section is the second round PCR conditions.
